# Supplementary material for: Functional Profiling in Paralympic Water Polo Using Deep Learning, Stereo Vision, and Phase-Based Kinematic Analysis: A Pilot Study
Source: Bioengineering (Basel). 2026 Jun 19;13(6):707. doi: 10.3390/bioengineering13060707 (PMC13295668; doi:10.3390/bioengineering13060707)
Supplement: Supplementary file 1 [file bioengineering-13-00707-s001.zip]

Archive with 1 entries (1 files):
- bioengineering-4333484-supplementary.pdf
